# Supplementary material for: Proton Conducting Organic-Inorganic Composite Membranes for All-Vanadium Redox Flow Battery
Source: Membranes (Basel). 2023 Jun 1;13(6):574. doi: 10.3390/membranes13060574 (PMC10303046; doi:10.3390/membranes13060574)
Supplement: Supplementary file 1 [file membranes-13-00574-s001.zip]

Archive with 1 entries (1 files):
- membranes-2391299-supplementary.pdf
